# Supplementary material for: Global, Regional, and National Burden of Malaria and Dengue from 1992 to 2021, with Projections to 2036: An Age–Period–Cohort Analysis
Source: Trop Med Infect Dis. 2026 Jul 17;11(7):201. doi: 10.3390/tropicalmed11070201 (PMC13418721; doi:10.3390/tropicalmed11070201)
Supplement: Supplementary file 1 [file tropicalmed-11-00201-s001.zip]

Archive with 1 entries (1 files):
- tropicalmed-4368846-supplementary.pdf
